# Supplementary material for: Identifying Site-Specific Superoxide and Hydrogen Peroxide Production Rates From the Mitochondrial Electron Transport System Using a Computational Strategy
Source: Function (Oxf). 2021 Sep 20;2(6):zqab050. doi: 10.1093/function/zqab050 (PMC8788716; doi:10.1093/function/zqab050)
Supplement: zqab050_Supplementary_Files [file zqab050_supplementary_files.zip]

Archive with 7 entries (7 files):
- data.mat
- ETS-ROS_Model_Supplement_vrev.docx
- ETS_ROS_model.m
- Generate_Figures.m
- parameters.mat
- RESULTS.mat
- rng_ii.mat
